# Supplementary material for: Sources of pain in laparoendoscopic gynecological surgeons: An analysis of ergonomic factors and proposal of an aid to improve comfort
Source: PLoS One. 2017 Sep 14;12(9):e0184400. doi: 10.1371/journal.pone.0184400 (PMC5598968; doi:10.1371/journal.pone.0184400)
Supplement: S1 File — (XLS) [file pone.0184400.s001.xls]

## Sheet: Sheet1
신장	연령	1	2	3	4	5	6	7	8	9	10	11	12	13	14	15	16(1)	16(2)	16(3)	16(4)	17	18	19	20	21
167	63	3	2	1	2	2	1	0	0	3	2	0	0	1	2	5	0	0	0	0	2	2	1	2	1
172	44	4	2	4	3	3	1	0	0	3	2	0	0	1	1	0	0	3	4	3	2	2	1	2	1
178	39	2	2	2	1	2	3	0	0	2	1	0	0	1	1	0	0	0	0	0	2	2	1	2	1
170	39	3	3	4	2	2	3	0	2	3	1	0	0	1	2	5	4	5	1	2	2	2	1	2	1
160	36	2	5	4	2	2	3	0	0	2	1	0	0	1	2		0	0	3	0	2	3	1	2	1
175	37	1	3	2	3	3	3	0	4	3	2	5	4	1	2	2	5	5	0	1	1	2	1	2	1
182	39	4	2	4	4	4	3	0	3	3	2	0	0	1	2	4	0	4	0	1	1	2	1	2	1
182	36	1	2	1	2	2	1	1	2	3	1	1	1	1	2	4	1	2	1	2	1	2	1	2	1
187	40	2	1	3	3	4	1	1	1	3	2	1	1	1	2	3	4	4	4	5	2	2	3	2	1
171	41	3	2	3	2	2	3	1	2	3	2	1	1	1	1	1	1	1	2	3	2	2	1	1	1
167	40	2	2	2	3	2	3	1	3	3	2	3	3	1	1	2	3	4	2	5	2	2	1	2	1
168	36	2	2	2	2	4	3	1	1	3	2	3	3	1	2	4	3	3	4	1	1	3	1	2	1
159	37	1	2	1	3	3	1	2	4	3	1	0	4	1	2	4	0	4	0	2	2	2	3	2	1
178	40	2	2	3	3	2	4	3	4	3	2	1	0	1	2	1			3		1	3	1	2	1
171	50	4	1	4	4	4	3	4	4	3	2	2	1	1	2	4		2			2	2	1	1	1
160	35	2	2	3	2	3	3	5	5	3	2	3	4	1	2	4	5	5	4	2	1	3	1	2	1
168	36	1	2	2	2	1	3	0	1	2	2	0	0	2	2	0	0	1	0	4	2	2	1	2	1
158	31	1	2	3	3	3	3	0	5	4	1	1	4	2	2	1		4		3	2	2	1	2	1
179	40	2	2	3	3	3	3	1	3	3	1	1	3	2	2	0	4	3	2	4	1	3	1	1	1
171	36	1	3	3	2	3	3	4	5	3	1	0	0	2	2	3	4	4	3	5	1	2	1	2	1
177	35	2	3	1	2	2	1	0	0	1	2	1	1	1	2	3	1	3	1	2	2	2	1		1
171	51	4	3	4	2	2	1	1	1	3	1	0	0	1	2	3	0	1	3	4	1	2	1	2	1
167	41	2	2	2	2	2	1	0	0	1	2	0	3	1	2	2	0	1	3	1	2	2	1		2
169	35	1	2	3	2	2	1	0	0	3	2	0	0	1	1	0	0	3	0	3	2	2	1	2	2
168	49	2	2	3	3	2	1	0	0	3	2	0	0	1	2	4	4	4	4	2	1	2	2	2	2
165	34	1	2	3	3	3	1	0	0	3	2	1	1	1	1	0	0	0	0	3	2	2	1	2	2
161	41	4	2	4	4	4	1	0	0	3	2	1	1	1	2	1	1	1	1	1	1	1	1	2	2
173	44	2	2	1	2	2	3	0	2	2	2	0	0	1	1	0	0	2	3	2	2	2	3	1	2
170	59	4	2	3	3	3	3	0	0	3	2	0	0	1	1	0					2	1	1	2	2
172	39	2	2	2	1	2	1	1	2	3	2	1	1	1	2	1	1	2	1	1	2	2	1	2	2
170	51	4	2	2	2	2	1	1	1	3	2	1	1	1	2	4	1	1	3	1	2	2	1	2	2
180	50	3	2	3	2	2	1	1	1	3	2	1	1	1	1	1	1	1	1	0	2	2	1	1	2
179	50	4	2	2	4	2	1	1	2	2	2	1	1	1	1	1	1	2	2	2	1	2	1	2	2
175	43	3	2	3	3	3	1	2	2	3	2	2	2	1	1	3	2	2	0	3	2	2	1	2	2
170	37	2	2	2	2	2	3	2	2	3	1	4	2	1	2	4	3	3	4	2	2	3	1	2	2
176	39	4	2	3	3	3	3	2	4	3	2	1	2	1	2	3	2	4	4	2	1	2	1	1	2
171	44	4	2	3	2	3	4	2	3	3	2	3	3	1	2	1	2	3	1	1	2	2	3	2	2
173	35	1	3	1	2	3	3	3	1	2	1	1	1	1	2	2	1	1	3	1	2	2	1	2	2
170	49	4	1	4	3	3	1	4	4	3	2	3	3	1	2	2	3	3	4	5	1	2	1	2	2
163	49	4	3	4	3	3	1	4	4	3	2	3	2	1	2	4	4	5	4	4	1	1	1	1	2
172	37	2	2	2	3	3	4	2	2	3	2	2	2	2	2	4	3	3	3	2	1	2	3	2	2
170	38	2	3	3	2	2	2	3	3	3	1	3	3	2	2	5	2	4	2	4	2	2	1	2	2
170	43	4	3	4	2	3	1	0	2	4	1	0	0	1	2	5	1	3	1	1	2	3	1	2	2
168	43	1	2	1	2	2	1	3	3	3	2	1	1	1	2	0	3	4	2	0	1	2	1	2	2
166	34	1	2	4	3	3	1	0	2	3	2	0	0	1	1	4	3	5	3	3	2	3	1	2	3
172	44	4	2	4	3	3	3	0	2	3	2	0	0	1	1	0	1	3	1	1	1	1	1	2	3
180	36	1	3	3	3	3	4	0	2	2	2	2	2	1	2	1	0	2	1	3	2	3	1	2	3
179	42	3	2	2	2	2	1	1	0	1	2	0	0	1	2		2	0	1	1	2	2	1	2	3
165	46	4	2	3	2	2	1	1	1	3	2	1	0	1	1	1	2	3	2	4	2	2	3	2	3
170	38	4	1	3	2	3	1	1	2	3	1	1	1	1	2	1	2	2	1	2	2	2	1	2	3
176	35	2	2	3	4	4	1	1	1	3	2	0	0	1	1	0	0	0	2	1	1	3	1	2	3
172	41	4	2	3	3	3	3	1	4	4	1	0	0	1	2	2	1	4	2	3	1	3	1	2	3
170	36	1	2	2	4	3	3	1	3	3	2	0	2	1	2	2	0	3	3	4	2	2	1	2	3
168	42	3	2	3	3	3	1	2	2	3	2	2	2	1	1	0	2	2	0	2	2	2	1	2	3
174	43	3	2	2	2	2	3	2	4	3	2	1	1	1	2	3	1	4	2	3	2	2	1	2	3
173	41	2	2	3	3	3	3	2	2	3	1	0	1	1	2	3	1	2	3	4	2	2	1	2	3
178	43	2	2	2	2	2	4	2	3	1	2	1	2	1	2	2	2	3	1	1	2	2	3	2	3
177	41	2	2	2	2	2	4	2	2	1	2	4	4	1	2	3	4	3	2	3	2	2	3	2	3
173	46	2	2	2	3	3	1	3	3	3	2	0	0	1	2	5	1	1	1	3	2	2	1	2	3
175	39	1	3	3	1	1	3	3	5	2	2	1	1	1	2	1	3	3	3	3	2	2	1	2	3
176	49	1	2	1	4	4	3	3	4	3	2	1	1	1	2	4	3	4	3	4	2	2	1	2	3
175	40	1	2	2	2	3	4	3	4	3	2	3	3	1	2	4	3	4	4	5	2	2	1	2	3
160	42	1	2	4	2	3	4	3	5	2	2	0	0	1	2	3	2	5	2	5	1	3	1	2	3
173	37	1	2	2	2	2	3	4	4	3	2	3	0	1	2	2	4	4	4	3	1	2	1	1	3
171	39	4	2	3	3	2	3	4	4	3	2	5	4	1	1	1	4	4	3	5	1	2	1	2	3
171	55	4	2	3	2	3	3	4	4	3	2	3	4	1	2	5	4	4	5	2	1	2	1	2	3
177	46	1	2	1	2	3	4	4	4	4	1	3	3	1	2	4	3	4	3	4	2	2	1	2	3
170	38	1	1	3	2	2	1	1	1	4	1	3	3	2	2	1	2	2	3	3	2	2	3	2	3
172	46	3	2	2	3	3	1	2	2	3	2	2	2	2	2	2	4	5	3	4	2	2	1	1	3
173	38		2	2			3	2	4	2	1	3	1	2	2	4	3	5	1	3	1	2	1	1	3
180	36	1	3	3	3	3	1	3	2	3	1	1	1	2	2	3	4	1	2	3	2	2	1	2	3
175	39	2	2	2	3	3	1	1	1	3	1	0	0	1	1	1	1	1	0	2	2	3	1	2	3
172	44	2	2	3	3	3	3	1	3	3	1	1	1	1	2	3	2	3	2	2	2	2	1	2	3
163	35	4	1	4	2	1	3	3	4	2	1	1	2	1	1	3	3	4	3	3	1	3	1	1	1
179	42	4	3	2	4	2	1	1	1	1	2	0	2	1	2	2	1	1	1	2	1	3	1	2	3
168	38	1	2	1	3	2	3	1	4	2	2	0	0	1	2	4	1	4	1	3	1	2	1	2	3
175	39	2	2	2	2	2	1	0	0	3	2	0	0	1	1	1	0	2	1	3	2	2	1	2	3
170	55	3	2	3	2	2	1	0	0	3	2	0	0	1	1	0	0	0	0	0	2	3	1
170	36	2	2	3	2	2	1	0	0	2	2	0	0	1	2	5	1	2	3	0	2	2	1
173	57	4	5	4	2	2	1	0	0	3	1	0	0	1	1	0				2	2	2	3
178	38	2	2	3	3	2	1	0	0	1	2	0	0	1	2		1	2	0	4	2	2	1
165	55	4	3	4	3	2	1	0	0	3	2	1	0	1	1	2	1	2	3	4	1	2	1
178	51	4	2	2	3	3	1	0	0	2	2	0	0	1	1	0	0	0	0	0	2	2	1
168	55	4	2	2	3	3	1	0	0	2	2	3	1	1	2	2	2	2	3	2	2	3	1
168	55	4	2	2	3	3	1	0	0	2	2	3	1	1	2	2	2	2	3	2	2	3	1
180	39	2	3	2	3	3	1	0	0	3	2	0	0	1	1	0	0	0	0	0	2	2	1
168	59	4	2	3	3	3	1	0	1	3	2	0	0	1	1	2	0	2	1	0	2	1	1
162	41	4	2	3	3	3	1	0	2	3	2	1	1	1	2	4	1	4	2	2	1	2	2
180	48	4	3	3	3	3	1	0	0	3	2	0	0	1	2	1	0	0	0	1	2	2	1
170	37	1	2	2	4	3	1	0	1	3	2	0	2	1	2	4	0	3	2	3	2	2	1
168	50	4	2	4	4	3	1	0	0	4	2	0	0	1	1	0	0	2	0	0	2	2	1
178	43	1	2	1	4	4	1	0	0	3	2	0	0	1	1	1	1	2	1	4	2	2	1
180	49	4	2	2	2	2	3	0	1	3	2	3	3	1	2
172	36	1	2	2	2	2	3	0	1	3	2	1	2	1	2	1	1	2	2	1	2	2	3
165	36	2	2	3	2	2	3	0	3	3	2	0	0	1	2	3	0	3	3	0	2	3	1
157	52	1	2	1	3	3	3	0	0	3	2	0	0	1	2	1	1	0	0	1	1	2	1
180	39	4	2	3	3	3	3	0	2	4	1	0	0	1	2	0	0	3	0	3	2	2	1
178	39	2	3	3	3	3	3	0	2	3	2	0	0	1	2	4	2	3	1	2	2	2	1
165	30	1	2	4	3	3	3	0	5	1	2	5	5	1	2	2	5	5	2	3	1	3	1
177	39	1	2	1	4	4	3	0	4	3	2	0	0	1	1	0	0	3	3	4	2	2	1
176	36	2	2	3	3	2	4	0	2	3	1	0	0	1	1	0	0	2	1	3	2	2	1
182	50	1	3	3	2	2	1	1	1	3	1	1	1	1	2	2	2	2	4	3	2	2	3
170	42	1	2	2	3	2	1	1	1	3	1	1	1	1	2	1	1	1	1	2	2	2	1
172	37	1	3	2	3	2	1	1	1	4	1	0	0	1	1	1	1	3	2	3	2	3	1
173	41	4	2	2	3	3	1	1	0	4	1	0	0	1	2	4	0	1	2	1	1	2	1
175	53	4	3	4	3	3	1	1	1	2	2	2	2	1	1	1	1	1	2	1	2	2	1
173	40	2	2	3	1	1	3	1	1	1	2	0	0	1	2	2	3	4	1	2	1	2	1
160	62	2	2	2	2	2	3	1	1	3	2	1	1	1	2	4	2	3	2	3	2	2	1
174	38	1	1	3	2	2	3	1	1	4	1	0	0	1	2	2	1	1	2	0	2	3	1
178	38	1	2	2	2	3	3	1	3	3	2	0	2	1	2	3	2	4	4	1	2	2	1
179	42	2	2	2	3	3	3	1	2	3	2	1	1	1	2	1	3	3	1	1	2	2	1
171	39	3	2	4	3	3	3	1	4	3	1	0	0	1	1	1	0	2	2	3	2	2	1
168	41	1	2	2	3	4	3	1	1	3	2	0	0	1	2	3	1	3	1	2	1	2	1
172	43	4	1	3	3	4	3	1	3	2	1	0	0	1	2	1	1	2	3	1	2	1	1
174	41	3	2	3	1	1	4	1	1	3	2	1	4	1	2	1	3	4	2	1	1	2	1
178	35	1	2	3	2	3	4	1	4	3	2	3	1	1	2	2	2	4	4	3	2	3	1
177	40	1	2	2	3	3	4	1	4	2	2	1	3	1	2	1	4	4	4	2	1	2	1
165	36	2	2	2	3	4	4	1	1	3	2	1	1	1	2	4				4	1	2	1
185	41	4	2	2	2	1	1	2	4	3	2	0	2	1	2	2	2	4	4	4	2	2	1
174	38	1	2	2	2	2	1	2	2	1	2	1	1	1	1	1	3	3	2	2	2	2	1
177	36	1	2	2	2	2	1	2	2	3	1	3	4	1	2	2	2	4	3	4	2	2	1
176	50	1	2	1	2	3	1	2	3	3	2	2	1	1	2	2	1	3	1	2	2	2	3
182	41	1	1	2	2	3	1	2	2	3	1	3	3	1	2	4	3	2	2	3	2	3	1
182	41	1	1	2	2	3	1	2	2	3	1	3	3	1	2	4	3	2	2	3	2	3	1
170	38	3	2	3	3	3	3	2	4	3	1	1	1	1	2	1	2	4	1	4	2	2	1
177	41	4	3	3	3	3	3	2	3	3	2	2	2	1	1	0	2	3	1	1	1	2	3
160	42	4	2	2	1	2	4	2	5	3	1	0	0	1	2	5	4	5	5	1	1	2	1
170	45	4	3	3	2	2	1	3	4	3	2	3	3	1	2	3	3	4	3	2	1	2	1
170	35	1	2	1	3	3	1	3	2	3	2	1	4	1	1	4	3	3	2	4	1	2	1
162	31	1	2	4	1	1	2	3	3	3	2	1	1	1	2	3	1	3	4	3	2	2	3
170	35	2	2	3	3	3	2	3	2	2	2	3	4	1	2	3	3	3	4	2	1	2	1
155	39	3	4	1	1	1	3	3	3	2	2	3	3	1	2	3	3	3	2	5	1	2
155	39	3	4	1	1	1	3	3	3	2	2	3	3	1	2	3	3	3	2	5	1	2
175	37	2	1	3	1	1	3	3	5	3	2	3	2	1	2		4	5	3	4	2	2	1
163	38	1	3	3	2	1	3	3	4	3	1	0	0	1	2	0		2		2	2	2	1
171	49	4	2	2	1	2	3	3	3	3	2	2	1	1	1	1	3	4	1	1	1	2	1
179	59	2	4	1	2	2	3	3	3	3	2	3	3	1	1	3	3	3	4	2	2	3	1
170	51	2	2	2	2	2	3	3	4	1	2	4	4	1	2	3	3	4	3	4	2	2	1
170	38	4	5	4	2	2	3	3	5	3	2	1	1	1	2	4	2	4	5	2	2	3	1
177	37	1	2	3	3	3	3	3	3	3	2	4	4	1	2	3	3	4	3	4	1	2	1
170	30	1	2	3	3	3	3	3	4	3	2	3	4	1	2	3	3	4	4	4	1	2	1
180	48	4	5	3	3	3	3	3	4	3	2	2	4	1	2	3	3	4	4	2	2	2	3
167	45	4	2	4	3	3	3	3	4	3	2	2	4	1	2	4	4	3	2	2	1	2	1
192	38	1	4	2		3	3	3	3	3	2	2	2	1	2	1	3	2	1	2	2	2	1
164	35	2	2	3	4	4	3	3	4	3	2	3	2	1	2	1	2	5	2	4	1	3	1
178	45	3	2	2	2	2	4	3	3	3	2	2	2	1	1	0	3	3	3	2	2	2	1
177	47	2	2	1	3	3	4	3	3	2	2	1	1	1	1	1	4	4	2	2	2	2	3
165	37	1	2	1	3	3	4	3	3	3	2	1	1	1	2	3	2	3	3	1	1	3	3
175	37	2	2	2	3	3	4	3	5	3	2	2	3	1	2	5	3	5	3	4	1	2	1
167	44	4	1	4	1	1	3	4	4	3	1	1	1	1	1	2	3	4	3	4	2	3	1
170	44	3	2	2	2	1	3	4	3	3	2	2	3	1	2	4	2	2	3	4	2	2	1
178	46	3	2	2	2	3	3	4	5	2	2	3	4	1	2	4	4	5	5	4	2	3	1
174	38	1	2	3	3	3	3	4	4	1	2	1	5	1	2	3	4	3	5	3	1	2	1
174	38	1	2	3	3	3	3	4	4	1	2	1	5	1	2	3	4	3	5	3	1	2	1
163	35	2	2	3	3	3	3	4	4	3	2	3	3	1	1	1	5	5	4	4	1	2	1
170	41	4	2	3	3	2	4	4	4	3	1	1	1	1	2	4	4	4	3	2	2	2	1
170	41	4	2	3	3	2	4	4	4	3	1	1	1	1	2	4	4	4	3	2	2	2	1
163	45	2	3	2	4	4	4	4	4	3	2	2	2	1	2	3	1	1	3	4	1	2	1
175	49	2	2	2	3	3	3	5	5	1	2	3	5	1	2	3	2	5	3	3	1	2	1
180	43	4	5	4	1	2	1	0	1	1	2	0	0	2	2	1	0	1	1	2	2	3	1
179	39	4	2	3	3	3	3	0	1	3	2	0	0	2	2	1	0	2	0	2	1	1	1
174	45	1	2	3	2	3	1	1	1	3	1	0	0	2	2		3	3	4	4	2	1	1
163	58	4	2	3	3	3	1	1	1	4	2	4	1	2	1	0	3	4	1	2	2	2	1
175	50	3	2	2	2	3	3	1	1	3	1	1	1	2	2	4	1	1	2	2	2	3	1
175	50	3	2	2	2	3	3	1	1	3	1	1	1	2	2	4	1	1	2	2	2	3	1
160	42	1	2	1	2	2	4	1	2	1	2	1	3	2	2	2			2		1	3	1
165	40	4	2	3	3	3	3	3	3	3	2	0	0	2	2	4	5	5	3	4	1	1	1
162	39	1	3	3	2	2	3	4	4	2	2	1	1	2	2	4	1	3	1	1	2	2	1
170	40	1	4	1	3	3	1	0	0	4	2	0	0	1	1	0	1	1	0	2	2	2	1
170	38	3	3	3	2	3	3	0	5	3	2	2	2	1	2	0	3	5	0	2	1	2	1
161	34	1	4	1	2	2	3	1	4	3	2	0	0	1	1	0	0	3	0	4	2	2	1
177	46	3	2	3	3	2	1	2	2	3	2	0	2	1	2	2	1	2	2	3	2	2	1
178	37	2	3	3	2	2	3	2	2	3	2	2	2	1	2	2	2	2	2	1	1	2	1
178	36	1	3	3	4	4	3	2	3	3	2	2	2	1	2	3	1	2	2	4	2	1	2
181	38	4	5	3	2	2	3	4	2	3	2	3	3	1	2	3	5	2	4	4	1	2	1
173	41	3	1	4	4	4	3	4	3	2	1	1	1	1	2	3	4	4			2	2	1
